# Supplementary material for: Morphological and Genetic Variation in Strychnos madgascariensis Poir (Loganiaceae) at Bonamanzi Game Reserve, KwaZulu-Natal, South Africa
Source: Genes (Basel). 2026 Jun 24;17(7):732. doi: 10.3390/genes17070732 (PMC13407658; doi:10.3390/genes17070732)
Supplement: Supplementary file 1 [file genes-17-00732-s001.zip]

Archive with 1 entries (1 files):
- genes-4363762-supplementary.pdf
